# Supplementary material for: Single-Cell Virology: On-Chip, Quantitative Characterization of the Dynamics of Virus Spread from One Single Cell to Another
Source: Viruses. 2024 Oct 24;16(11):1659. doi: 10.3390/v16111659 (PMC11598947; doi:10.3390/v16111659)
Supplement: Supplementary file 1 [file viruses-16-01659-s001.zip]

Archive with 5 entries (5 files):
- Liu et al VIRUSES 2024 SI.pdf
- Movie S1 - no spread.mp4
- Movie S2 - lytic spread.mp4
- Movie S3 - non-lytic spread.mp4
- __MACOSX.zip
